# Supplementary material for: Recording γ-secretase activity in living mouse brains
Source: eLife. 2024 Oct 3;13:RP96848. doi: 10.7554/eLife.96848 (PMC11449482; doi:10.7554/eLife.96848)
Supplement: Figure 2—figure supplement 2—source data 2. [file elife-96848-fig2-figsupp2-data2.zip]

Archive with 4 entries (4 files):
- Figure 2 - figure supplement 2 - source data 2 (long expo).JPG
- __MACOSX/._Figure 2 - figure supplement 2 - source data 2 (long expo).JPG
- Figure 2 - figure supplement 2 - source data 2.JPG
- __MACOSX/._Figure 2 - figure supplement 2 - source data 2.JPG
